# Supplementary material for: Prevalence of Aspergillus fumigatus skin positivity in adults without an apparent/known atopic disease in Uganda
Source: Ther Adv Infect Dis. 2021 Aug 12;8:20499361211039040. doi: 10.1177/20499361211039040 (PMC8371732; doi:10.1177/20499361211039040)
Supplement: sj-xlsx-1-tai-10.1177_20499361211039040 – Supplemental material for Prevalence of Aspergillus fumigatus skin positivity in adults without an apparent/known atopic disease in Uganda [file sj-xlsx-1-tai-10.1177_20499361211039040.xlsx]

## Sheet: CONTROLS
PID	Test date	sex	age	occupation	Occupation_Cat	Saline (neg_control)	Saline (neg_control)	Aspergillus Fumigatus	Aspergillus Fumigatus	Histamine (Pos_control)	Histamine (Pos_control)
1	2019-03-06	F	36	LAB SCIENTIST	LAB SCIENTIST	0	NEG	0	NEG	9	POS
2	2019-03-06	F	31	LAB SCIENTIST	LAB SCIENTIST	0	NEG	0	NEG	8	POS
3	2019-03-06	M	36	LAB SCIENTIST	LAB SCIENTIST	0	NEG	0	NEG	9	POS
4	2019-03-06	F	23	STUDENT	STUDENT	0	NEG	0	NEG	9	POS
5	2019-03-06	F	30	NURSE	HEALTH WORKER	0	NEG	2	NEG	7	POS
6	2019-03-06	F	31	HEALTH WORKER	HEALTH WORKER	0	NEG	4	POS	8	POS
7	2019-03-06	F	46	NURSE	HEALTH WORKER	0	NEG	0	NEG	10	POS
8	2019-03-06	F	40	DOCTOR	HEALTH WORKER	0	NEG	0	NEG	9	POS
9	2019-03-06	F	28	COUNSELOR	COUNSELOR	0	NEG	4	POS	9	POS
10	2019-03-06	F	26	NUTRITIONIST	HEALTH WORKER	0	NEG	4	POS	9	POS
11	2019-03-06	F	28	COUNSELOR	COUNSELOR	0	NEG	4	POS	10	POS
12	2019-03-07	M	29	RADIOGRAPHER	HEALTH WORKER	0	NEG	0	NEG	10	POS
13	2019-03-07	F	26	IT ASSISTANT	ICT	0	NEG	4	POS	8	POS
14	2019-03-07	M	34	LAB RUNNER	LAB SCIENTIST	0	NEG	3	POS	6	POS
15	2019-03-07	F	28	VOLUNTEER	VOLUNTEER	0	NEG	3	POS	9	POS
16	2019-03-07	F	45	NURSE	HEALTH WORKER	0	NEG	4	POS	9	POS
17	2019-03-07	F	29	PEER MOTHER	VOLUNTEER	0	NEG	4	POS	9	POS
18	2019-03-07	F	31	DOCTOR	HEALTH WORKER	0	NEG	4	POS	6	POS
19	2019-03-07	M	29	LAB SCIENTIST	LAB SCIENTIST	2	NEG	4	POS	10	POS
20	2019-03-11	F	30	DOCTOR	HEALTH WORKER	0	NEG	2	NEG	9	POS
21	2019-03-13	F	30	LAB SCIENTIST	LAB SCIENTIST	0	NEG	4	POS	9	POS
22	2019-03-28	M	27	FASHION	BUSINESS	0	NEG	3	POS	10	POS
23	2019-03-28	F	27	VOLUNTEER	VOLUNTEER	0	NEG	3	POS	11	POS
24	2019-04-16	F	42	ICT CONSULTANT	ICT	0	NEG	2	NEG	11	POS
25	2019-04-17	F	37	PROJECT ADMINISTRATOR	PROJECT ADMINISTRATOR	0	NEG	0	NEG	10	POS
26	2019-04-17	F	40	NURSE	HEALTH WORKER	0	NEG	5	POS	11	POS
27	2019-04-26	M	26	STASTICIAN	ICT	0	NEG	3	POS	10	POS
28	2019-05-02	F	27	NURSE	HEALTH WORKER	0	NEG	5	POS	10	POS
29	2019-06-24	M	39	DOCTOR	HEALTH WORKER	0	NEG	0	NEG	5	POS
30	2019-10-17	F	30	NURSE	HEALTH WORKER	0	NEG	7	POS	9	POS
31	2019-10-17	F	25	RECORDS OFFICER	RECORDS OFFICER	0	NEG	5	POS	8	POS
32	2019-10-17	M	35	COUNSELOR	COUNSELOR	0	NEG	0	NEG	9	POS
33	2019-10-17	M	30	STUDENT	STUDENT	0	NEG	0	NEG	8	POS
34	2019-10-17	M	35	RADIOGRAPHER	HEALTH WORKER	0	NEG	0	NEG	9	POS
35	2019-10-17	F	22	COUNSELOR	COUNSELOR	0	NEG	0	NEG	9	POS
36	2019-10-18	M	29	DOCTOR	HEALTH WORKER	0	NEG	2	NEG	7	POS
37	2019-10-18	M	30	NURSE	HEALTH WORKER	0	NEG	4	POS	8	POS
38	2019-10-18	F	45	RECORDS OFFICER	RECORDS OFFICER	0	NEG	0	NEG	10	POS
39	2019-10-18	M	39	RECORDS OFFICER	RECORDS OFFICER	0	NEG	0	NEG	9	POS
40	2019-10-21	M	27	NURSE	HEALTH WORKER	0	NEG	4	POS	9	POS
41	2019-10-21	F	25	STUDENT	STUDENT	0	NEG	4	POS	9	POS
42	2019-10-21	M	27	STUDENT	STUDENT	0	NEG	4	POS	10	POS
43	2019-10-22	M	28	NURSE	HEALTH WORKER	0	NEG	0	NEG	10	POS
44	2019-10-22	M	25	VOLUNTEER	VOLUNTEER	0	NEG	4	POS	8	POS
45	2019-10-23	M	33	VOLUNTEER	VOLUNTEER	0	NEG	3	POS	6	POS
46	2019-10-23	M	27	DOCTOR	HEALTH WORKER	0	NEG	3	POS	9	POS
47	2019-10-25	F	44	DOCTOR	HEALTH WORKER	0	NEG	4	POS	9	POS
48	2019-10-25	M	28	RECORDS OFFICER	RECORDS OFFICER	0	NEG	4	POS	9	POS
49	2019-10-25	M	30	NURSE	HEALTH WORKER	0	NEG	4	POS	6	POS
50	2019-10-25	M	28	DOCTOR	HEALTH WORKER	0	NEG	4	POS	10	POS
